# Supplementary material for: Optogenetic control of Neisseria meningitidis Cas9 genome editing using an engineered, light-switchable anti-CRISPR protein
Source: Nucleic Acids Res. 2020 Dec 16;49(5):e29. doi: 10.1093/nar/gkaa1198 (PMC7969004; doi:10.1093/nar/gkaa1198)
Supplement: gkaa1198_Supplemental_Files [file gkaa1198_supplemental_files.zip]

Archive with 2 entries (2 files):
- CASANOVA_C3_supplements_revision_final.pdf
- Supplementary_Data_S1_GenBankFiles.zip
